# Supplementary material for: Multifunctional Finishing of Cotton Fabric with Curcumin Derivatives Coatings Obtained by Sol–Gel Method
Source: Gels. 2023 Apr 30;9(5):369. doi: 10.3390/gels9050369 (PMC10217195; doi:10.3390/gels9050369)
Supplement: Supplementary file 1 [file gels-09-00369-s001.zip]

Archive with 1 entries (1 files):
- gels-2347132-supplementary.pdf
